# Supplementary material for: Detection of Species Substitution in the Meat Value Chain by High-Resolution Melting Analysis of Mitochondrial PCR Products
Source: Foods. 2021 Dec 13;10(12):3090. doi: 10.3390/foods10123090 (PMC8702074; doi:10.3390/foods10123090)
Supplement: Supplementary file 1 [file foods-10-03090-s001.zip]

Archive with 1 entries (1 files):
- foods-1419760-supplementary.pdf
